# Supplementary material for: Biallelic mutations in neurofascin cause neurodevelopmental impairment and peripheral demyelination
Source: Brain. 2019 Sep 9;142(10):2948–64. doi: 10.1093/brain/awz248 (PMC6763744; doi:10.1093/brain/awz248)
Supplement: awz248_Supplementary_Data [file awz248_supplementary_data.zip]

Archive with 7 entries (6 files):
- awz248-Suppl_data/
- awz248-Suppl_data/Supplementary_Video.mp4
- awz248-Suppl_data/Supplementary_Data2.pdf
- awz248-Suppl_data/Supplementary_Data3.pdf
- awz248-Suppl_data/Supplementary_Data4.pdf
- awz248-Suppl_data/Thumbs.db
- awz248-Suppl_data/Supplementary_Data1.pdf
